# Supplementary material for: Prognostic Value of a Composite Inflammation–Renal Function Score in Type A Aortic Dissection
Source: J Cardiovasc Dev Dis. 2026 Mar 11;13(3):133. doi: 10.3390/jcdd13030133 (PMC13027188; doi:10.3390/jcdd13030133)
Supplement: Supplementary file 1 [file jcdd-13-00133-s001.zip]

Archive with 1 entries (1 files):
- jcdd-4091164-supplementary-proof.pdf
